# Supplementary material for: Robust Preanalytical Performance of Soluble PD-1, PD-L1 and PD-L2 Assessed by Sensitive ELISAs in Blood
Source: Biomedicines. 2022 Oct 11;10(10):2534. doi: 10.3390/biomedicines10102534 (PMC9598997; doi:10.3390/biomedicines10102534)
Supplement: Supplementary file 1 [file biomedicines-10-02534-s001.zip]

Archive with 1 entries (1 files):
- biomedicines-1841650-supplementary.pdf
